# Supplementary material for: Vaccination Against RhoC in Prostate Cancer Patients Induces Potent and Long-Lasting CD4+ T Cell Responses with Cytolytic Potential in the Absence of Clinical Efficacy: A Randomized Phase II Trial
Source: Vaccines (Basel). 2025 Apr 5;13(4):390. doi: 10.3390/vaccines13040390 (PMC12031432; doi:10.3390/vaccines13040390)
Supplement: Supplementary file 1 [file vaccines-13-00390-s001.zip]

Archive with 1 entries (1 files):
- vaccines-3464587-supplementary.pdf
